# Supplementary material for: Interpretable machine learning for automated left ventricular scar quantification in hypertrophic cardiomyopathy patients
Source: PLOS Digit Health. 2023 Jan 4;2(1):e0000159. doi: 10.1371/journal.pdig.0000159 (PMC9931226; doi:10.1371/journal.pdig.0000159)
Supplement: S1 Table — (XLSX) [file pdig.0000159.s003.xlsx]

## Sheet: Sheet1
Site	Patient	Sample	Training patient	Testing patient
Toronto	211	1762	173	38
Boston	96	795	74	22
All	307	2557	247	60
Scarring samples
Toronto	175	868	142	33
Boston	78	312	58	20
All	253	1180	200	53
