# Supplementary material for: Interpretable machine learning for automated left ventricular scar quantification in hypertrophic cardiomyopathy patients
Source: PLOS Digit Health. 2023 Jan 4;2(1):e0000159. doi: 10.1371/journal.pdig.0000159 (PMC9931226; doi:10.1371/journal.pdig.0000159)
Supplement: S2 Table — (XLSX) [file pdig.0000159.s004.xlsx]

## Sheet: Sheet1
	Female (17)		Male (43)
	Mass	LGE%	Mass	LGE%
Diff + LOA	-0.75 + 2.41 g	-0.7728	-0.49 + 4.34 g	-0.393
T-test p-value	0.48	0.56	0.65	0.48
Predicted mean + SD	0.72 + 2.52 g	0.90 + 3.35 %	2.68 + 4.84 g	1.43 + 2.52 %
Expert-read mean + SD	1.46 + 3.49 g	1.71 + 4.52 %	3.16 + 5.15 g	1.84 + 2.87 %
