# Supplementary material for: Interpretable machine learning for automated left ventricular scar quantification in hypertrophic cardiomyopathy patients
Source: PLOS Digit Health. 2023 Jan 4;2(1):e0000159. doi: 10.1371/journal.pdig.0000159 (PMC9931226; doi:10.1371/journal.pdig.0000159)
Supplement: S3 Table — (XLSX) [file pdig.0000159.s005.xlsx]

## Sheet: Sheet1
Site	Toronto	Boston
Software	QMASS (n = 1469)	QMASS (n = 795)
	CVi42 (n = 293)
